# Supplementary material for: Genetic Associations of Visfatin Polymorphisms with EGFR Status and Clinicopathologic Characteristics in Lung Adenocarcinoma
Source: Int J Environ Res Public Health. 2022 Nov 17;19(22):15172. doi: 10.3390/ijerph192215172 (PMC9690642; doi:10.3390/ijerph192215172)
Supplement: Supplementary file 1 [file ijerph-19-15172-s001.zip]

Archive with 1 entries (1 files):
- ijerph-1998963-supplementary.pdf
